# Supplementary material for: Predicting Abraham model solvent coefficients
Source: Chem Cent J. 2015 Mar 22;9:12. doi: 10.1186/s13065-015-0085-4 (PMC4369285; doi:10.1186/s13065-015-0085-4)
Supplement: Additional file 1: — Current list of dry solvents with known Abraham descriptors together with their c = 0 predicted values, SMILES, melting points, boiling points, and ChemSpider ID (CSID). [file 13065_2015_85_MOESM1_ESM.xlsx]

## Sheet: Sheet1
solvent	SMILES	c	e	s	a	b	v	mp °C	bp °C	csid	e_0	s_0	a_0	b_0	v_0
methyl acetate	O=C(OC)C	0.351	0.223	-0.15	-1.035	-4.527	3.972	-98	44	6335	0.194997	-0.067588	-0.923983	-4.57122	4.15239
ethyl acetate	O=C(OCC)C	0.328	0.369	-0.446	-0.7	-4.904	4.15	-83.6	73.9	8525	0.342809	-0.369036	-0.596948	-4.94523	4.3187
butyl acetate	O=C(OCCCC)C	0.248	0.356	-0.501	-0.867	-4.973	4.281	-78	126.6	29012	0.336024	-0.442788	-0.788152	-5.00453	4.40876
isopropyl myristate	O=C(OC(C)C)CCCCCCCCCCCCC	-0.605	0.93	-1.153	-1.682	-4.093	4.249	-3	319.9	7751	0.977259	-1.29496	-1.87011	-4.01773	3.93908
N-methylacetamide	O=C(NC)C	0.09	0.205	-0.172	1.305	-4.589	3.833	27	206	6334	0.19721	-0.150831	1.33453	-4.60063	3.87961
N-ethylacetamide	O=C(NCC)C	0.284	0.128	-0.442	1.18	-4.728	3.856	-32	205	11752	0.105071	-0.374993	1.26938	-4.76418	4.00219
dimethylacetamide	O=C(N)C(C)C	-0.271	0.084	0.209	0.915	-5.003	4.557	-20	221.4	61707	0.104844	0.145499	0.831639	-4.97021	4.41859
N,N-diethylacetamide	O=C(N(CC)CC)C	0.213	0.034	0.089	1.342	-5.084	4.088	-37 est.	185.5	12181	0.0167	0.139253	1.40934	-5.11116	4.19761
formamide	O=CN	-0.171	0.07	0.308	0.589	-3.152	2.432	2	210.5	693	0.083307	0.267828	0.536608	-3.13152	2.34477
N-methylformamide	O=CNC	0.114	0.407	-0.287	0.542	-4.085	3.471	-3.5	182.5	28994	0.397604	-0.260136	0.578616	-4.09969	3.52984
N-ethylformamide	O=CNCC	0.22	0.034	-0.166	0.935	-4.589	3.73	25 est.	185.7	11815	0.016449	-0.114321	1.00465	-4.61698	3.84333
DMF	O=CN(C)C	-0.305	-0.058	0.343	0.358	-4.865	4.486	-61	153	5993	-0.034208	0.27126	0.264139	-4.82761	4.33008
dibutylformamide	O=C(NCCCC)CCCC	0.332	0.302	-0.436	0.358	-4.902	3.952	-30	246.7	121365	0.275223	-0.3577	0.462459	-4.94405	4.12274
methanol	CO	0.276	0.334	-0.714	0.243	-3.32	3.549	-98	64.7	864	0.311909	-0.649107	0.329542	-3.35458	3.69075
ethanol	CCO	0.222	0.471	-1.035	0.326	-3.596	3.857	-114.1	78.2	682	0.453079	-0.983328	0.396198	-3.62349	3.97127
ethanol/water(90:10)vol	CCO.O	0.243	0.213	-0.575	0.262	-3.45	3.545	-73	78.1	11588221	0.193477	-0.51767	0.338521	-3.48074	3.66988
ethanol/water(80:20)vol	CCO.O	0.172	0.175	-0.465	0.26	-3.212	3.323	-59	78.1	11588221	0.161026	-0.424495	0.314211	-3.23346	3.41143
ethanol/water(70:30)vol	CCO.O	0.063	0.085	-0.368	0.311	-2.936	3.102	-48	78.1	11588221	0.0794107	-0.352995	0.331463	-2.94388	3.13446
ethanol/water(60:40)vol	CCO.O	-0.04	0.138	-0.335	0.293	-2.675	2.812	-37	78.1	11588221	0.140647	-0.344288	0.281256	-2.66972	2.79165
ethanol/water(50:50)vol	CCO.O	-0.142	0.124	-0.252	0.251	-2.275	2.415	-32	78.1	11588221	0.134901	-0.285203	0.207128	-2.25746	2.34229
ethanol/water(40:60)vol	CCO.O	-0.221	0.131	-0.159	0.171	-1.809	1.918	-23	78.1	11588221	0.148332	-0.210817	0.102648	-1.78194	1.80491
ethanol/water(30:70)vol	CCO.O	-0.269	0.107	-0.098	0.133	-1.316	1.414	-15	78.1	11588221	0.127804	-0.160996	0.049426	-1.28285	1.27629
ethanol/water(20:80)vol	CCO.O	-0.252	0.043	-0.04	0.096	-0.832	0.916	-9	78.1	11588221	0.062777	-0.098993	0.01722	-0.800521	0.786631
ethanol/water(10:90)vol	CCO.O	-0.173	-0.023	-0.001	0.065	-0.372	0.454	-4	78.1	11588221	-0.009316	-0.04156	0.010626	-0.350331	0.365271
water	O	0	0	0	0	0	0	0	100	937	0	0	0	0	0
1-propanol	CCCO	0.139	0.405	-1.029	0.247	-3.767	3.986	-126	95.8	1004	0.393466	-0.996062	0.291203	-3.78451	4.05757
2-propanol	CC(O)C	0.099	0.343	-1.049	0.406	-3.827	4.033	-88.5	73	3644	0.334933	-1.02592	0.437909	-3.83925	4.08401
2-methyl-1-propanol	OCC(C)C	0.188	0.354	-1.127	0.016	-3.568	3.968	-108	105	6312	0.338508	-1.08287	0.07594	-3.59154	4.06476
2-methyl-2-propanol	OC(C)(C)C	0.211	0.171	-0.947	0.331	-4.085	4.109	25	84.6	6146	0.153709	-0.897144	0.397899	-4.11157	4.21751
1-butanol	CCCCO	0.165	0.401	-1.011	0.056	-3.958	4.044	-89.5	117.7	258	0.387596	-0.97209	0.108258	-3.97885	4.12895
2-butanol	OC(C)CC	0.127	0.253	-0.976	0.158	-3.882	4.114	-115	96.6	6320	0.242337	-0.945988	0.198721	-3.89797	4.17939
3-methyl-1-butanol	OCCC(C)C	0.073	0.36	-1.273	0.09	-3.77	4.399	-117	131.2	29000	0.35352	-1.25554	0.11342	-3.77938	4.43679
1-pentanol	OCCCCC	0.15	0.536	-1.229	0.141	-3.864	4.077	-79	138.5	6040	0.52385	-1.19387	0.188379	-3.88273	4.15424
2-pentanol	OC(C)CCC	0.115	0.455	-1.331	0.206	-3.745	4.201	-50	118.8	21011	0.445389	-1.30399	0.243289	-3.75943	4.2603
1-hexanol	OCCCCCC	0.115	0.492	-1.164	0.054	-3.978	4.131	-52	158.2	7812	0.482763	-1.13726	0.090893	-3.99308	4.19066
1-heptanol	OCCCCCCC	0.035	0.398	-1.063	0.002	-4.342	4.317	-35	176.9	7837	0.394832	-1.05459	0.0143256	-4.34682	4.33526
1-octanol	OCCCCCCCC	-0.034	0.489	-1.044	-0.024	-4.235	4.218	-16	194.7	932	0.490984	-1.05171	-0.0336817	-4.23097	4.20096
1-decanol	OCCCCCCCCCC	-0.058	0.616	-1.319	0.026	-4.153	4.279	6.5	227.8	7882	0.620304	-1.33274	0.0090799	-4.14647	4.2498
octadecanol	OCCCCCCCC\C=C/CCCCCCCC	-0.096	0.148	-0.841	-0.438	-4.04	4.125	-75	333	4447562	0.155261	-0.863525	-0.466854	-4.02809	4.07594
pentane	CCCCC	0.369	0.386	-1.568	-3.535	-5.215	4.514	-129.7	35.2	7712	0.35651	-1.48129	-3.41882	-5.26102	4.7036
hexane	CCCCCC	0.333	0.56	-1.71	-3.578	-4.939	4.463	-95	68.5	7767	0.53342	-1.63173	-3.47343	-4.9807	4.63432
heptane	CCCCCCC	0.297	0.643	-1.755	-3.571	-4.946	4.488	-90.6	98.8	8560	0.61919	-1.68513	-3.47719	-4.98313	4.64078
octane	CCCCCCCC	0.231	0.738	-1.84	-3.585	-4.907	4.502	-57	126.4	349	0.719433	-1.78564	-3.51206	-4.93609	4.621
nonane	CCCCCCCCC	0.24	0.619	-1.713	-3.532	-4.921	4.482	-53	151.7	7849	0.599859	-1.65665	-3.45652	-4.95137	4.60571
decane	C(CCCCCCCC)C	0.186	0.722	-1.741	-3.449	-4.97	4.476	-30	174.9	14840	0.706653	-1.69727	-3.38985	-4.99325	4.57197
undecane	C(CCCCCCCC)CC	0.058	0.603	-1.661	-3.421	-5.12	4.619	-26	196.3	13619	0.597933	-1.64717	-3.40178	-5.12767	4.64933
dodecane	C(CCCCCCCC)CCC	0.114	0.668	-1.644	-3.545	-5.006	4.459	-9.6	216.1	7890	0.658583	-1.61683	-3.50861	-5.02051	4.51787
hexadecane	CCCCCCCCCCCCCCCC	0.087	0.667	-1.617	-3.587	-4.869	4.433	18	286.6	10540	0.659893	-1.59632	-3.55957	-4.88028	4.47815
2,2,4-trimethylpentane	CC(C)CC(C)(C)C	0.32	0.511	-1.685	-3.687	-4.811	4.399	-107	98.8	10445	0.485433	-1.61004	-3.58604	-4.85072	4.56351
1,9-decadiene	C(=C)\CCCCCC\C=C	0.104	0.615	-1.796	-3.07	-4.291	4.518	-65.3	169	14692	0.606347	-1.77142	-3.03703	-4.3041	4.57191
1-hexadecene	C=C\CCCCCCCCCCCCCC	0.116	0.706	-1.616	-3.181	-4.796	4.322	4	285	11889	0.696611	-1.58892	-3.14373	-4.81065	4.38202
1,2-dichloroethane	ClCCCl	0.183	0.294	-0.134	-2.801	-4.291	4.18	-35	83.5	13837650	0.278894	-0.090721	-2.74253	-4.31398	4.2742
1-chlorobutane	ClCCCC	0.222	0.273	-0.569	-2.918	-4.883	4.456	-123	78.2	7714	0.254833	-0.516892	-2.84767	-4.91082	4.57048
dichloromethane	C(Cl)Cl	0.319	0.102	-0.187	-3.058	-4.09	4.324	-95	39.6	6104	0.076325	-0.111839	-2.95725	-4.13009	4.48796
chloroform	C(Cl)(Cl)Cl	0.191	0.105	-0.403	-3.112	-3.514	4.395	-63.7	61.2	5977	0.089413	-0.357874	-3.05129	-3.53793	4.49319
carbon tetrachloride	ClC(Cl)(Cl)Cl	0.199	0.523	-1.159	-3.56	-4.594	4.618	-22.4	76	5730	0.506806	-1.11228	-3.49654	-4.61901	4.72064
trifluoroethanol	FC(F)(F)CO	0.395	-0.094	-0.594	-1.28	-1.274	3.088	-45	74	21106169	-0.125647	-0.50143	-1.15586	-1.32268	3.29064
diethyl ether	CCOCC	0.35	0.358	-0.82	-0.588	-4.956	4.35	-116.3	33.2	3168	0.329941	-0.737491	-0.477868	-5.0003	4.53
dibutyl ether	O(CCCC)CCCC	0.176	0.394	-0.985	-1.414	-5.357	4.524	-95	142.1	8569	0.37973	-0.94367	-1.35784	-5.37939	4.61484
methyl tert-butyl ether	O(C(C)(C)C)C	0.341	0.307	-0.817	-0.618	-5.097	4.425	-109	55.2	14672	0.279699	-0.737134	-0.510026	-5.13978	4.60043
benzene	c1ccccc1	0.142	0.464	-0.588	-3.009	-4.625	4.491	5.5	78.8	236	0.452175	-0.554143	-2.96355	-4.64334	4.56432
fluorobenzene	Fc1ccccc1	0.139	0.152	-0.374	-3.03	-4.601	4.54	-40	84.7	9614	0.140337	-0.340978	-2.98546	-4.61824	4.61148
chlorobenzene	Clc1ccccc1	0.065	0.381	-0.521	-3.183	-4.7	4.614	-45.6	131.7	7676	0.375234	-0.505605	-3.1614	-4.70831	4.64784
bromobenzene	Brc1ccccc1	-0.017	0.436	-0.424	-3.174	-4.558	4.445	-30.8	154.2	7673	0.436935	-0.427928	-3.17812	-4.55631	4.43677
iodobenzene	Ic1ccccc1	-0.192	0.298	-0.308	-3.213	-4.653	4.588	-29	188.3	11087	0.312539	-0.352762	-3.27178	-4.62905	4.48975
toluene	c1ccccc1C	0.125	0.431	-0.644	-3.002	-4.748	4.524	-93	110.6	1108	0.420597	-0.614527	-2.96187	-4.76368	4.58852
ethylbenzene	CCc1ccccc1	0.093	0.467	-0.723	-3.001	-4.844	4.514	-94.95	136	7219	0.459437	-0.701228	-2.97083	-4.85574	4.56218
m-xylene	Cc1cccc(c1)C	0.122	0.377	-0.603	-2.981	-4.961	4.535	-47	138.5	7641	0.366587	-0.574078	-2.94128	-4.97693	4.5983
o-xylene	Cc1ccccc1C	0.083	0.518	-0.813	-2.884	-4.821	4.559	-24	144	6967	0.511059	-0.793315	-2.8574	-4.83136	4.60182
p-xylene	Cc1ccc(cc1)C	0.166	0.477	-0.812	-2.939	-4.874	4.532	12.5	137.5	7521	0.463092	-0.772761	-2.8858	-4.89512	4.61773
nitrobenzene	[O-][N+](=O)c1ccccc1	-0.196	0.537	0.042	-2.328	-4.608	4.314	5	210.8	7138	0.551741	-0.003723	-2.38835	-4.58407	4.21397
cyclohexane	C1CCCCC1	0.159	0.784	-1.678	-3.74	-4.929	4.577	6.6	80.7	7787	0.770769	-1.64041	-3.68935	-4.94887	4.65907
nitromethane	[O-][N+](=O)C	0.023	-0.091	0.793	-1.463	-4.364	3.46	-29	85.1	6135	-0.0933342	0.798596	-1.45448	-4.36761	3.47225
methylcyclohexane	CC1CCCCC1	0.246	0.782	-1.982	-3.517	-4.293	4.528	-126	101.1	7674	0.762327	-1.9242	-3.43932	-4.32383	4.6547
THF	C1CCOC1	0.223	0.363	-0.384	-0.238	-4.932	4.45	-108.4	68.3	7737	0.345051	-0.331628	-0.167145	-4.96046	4.56485
1,4-dioxane	O1CCOCC1	0.123	0.347	-0.033	-0.582	-4.81	4.11	11.8	102.9	29015	0.33675	-0.003994	-0.542209	-4.82588	4.1735
propylene carbonate	CC1COC(=O)O1	0.004	0.168	0.504	-1.283	-4.407	3.421	-49	241.5	7636	0.167236	0.505135	-1.28098	-4.40804	3.42348
cyclohexanone	O=C1CCCCC1	0.038	0.225	0.058	-0.976	-4.842	4.315	-26	155.7	7679	0.221677	0.0668337	-0.962833	-4.84694	4.33488
N-methylpyrrolidinone	O=C1N(C)CCC1	0.147	0.532	0.225	0.84	-4.794	3.674	-24	202	12814	0.519565	0.259902	0.887089	-4.81322	3.74991
N-methyl-2-piperidone	O=C1N(C)CCCC1	0.056	0.332	0.257	1.556	-5.035	3.983	23 est.	227.8	13014	0.327187	0.270512	1.57463	-5.04361	4.01243
N-formylmorpholine	O=CN1CCOCC1	-0.032	0.696	-0.062	0.014	-4.092	3.405	21.5	236.5	19231	0.698146	-0.0694897	0.0048883	-4.08857	3.38906
benzonitrile	c1ccc(cc1)C#N	0.097	0.285	0.059	-1.605	-4.562	4.028	-13	191	7224	0.277045	0.081936	-1.57429	-4.5749	4.07839
acetonitrile	CC#N	0.413	0.077	0.326	-1.566	-4.391	3.364	-46	63.5	6102	0.044129	0.423135	-1.4362	-4.44332	3.57628
ethylene glycol	OCCO	-0.27	0.578	-0.511	0.715	-2.619	2.729	-13	197.5	13835235	0.599449	-0.574819	0.631321	-2.58531	2.5908
acetone	CC(=O)C	0.313	0.312	-0.121	-0.608	-4.753	3.942	-94.3	56	175	0.286706	-0.04747	-0.508846	-4.79227	4.10284
butanone	O=C(C)CC	0.246	0.256	-0.08	-0.767	-4.855	4.148	-87	75.6	6321	0.236179	-0.022077	-0.68909	-4.88627	4.27453
DMSO	CS(=O)C	-0.194	0.327	0.791	1.26	-4.54	3.361	18.4	189	659	0.341749	0.745718	1.20025	-4.51691	3.26208
carbon disulfide	S=C=S	0.047	0.686	-0.943	-3.603	-5.818	4.921	-112	46.2	6108	0.681935	-0.93184	-3.58704	-5.82485	4.94584
sulfolane	C1CCS(=O)(=O)C1	0	0.147	0.601	-0.381	-4.541	3.29	27	285	29080	0.14685	0.600914	-0.379905	-4.54157	3.29032
tributyl phosphate	O=P(OCCCC)(OCCCC)OCCCC	0.022	0.35	-0.432	0.708	-4.725	4.192	-80	288.3	29090	0.543888	-0.760593	-0.965937	-4.37377	4.08716
peanut oil	CCCCCCCC/C=C\CCCCCCCC(=O)OCC(OC(=O)CCCCCCC/C=C\CCCCCCCC)COC(=O)CCCCCCC/C=C\CCCCCCCC	0.574	0.715	-1.027	-1.296	-4.512	3.446	3	225	4593733	0.66965	-0.89221	-1.12075	-4.58151	3.74435
