# Supplementary material for: Predicting Abraham model solvent coefficients
Source: Chem Cent J. 2015 Mar 22;9:12. doi: 10.1186/s13065-015-0085-4 (PMC4369285; doi:10.1186/s13065-015-0085-4)
Supplement: Additional file 2: — Predicted solvent coefficients for all 293 solvents considered in this study: sustainable, classic, and measured. [file 13065_2015_85_MOESM2_ESM.xlsx]

## Sheet: Sheet1
solvent	CSID	classic	sustainable	measured	predicted	SMILES	e_0	s_0	a_0	b_0	v_0
1,1,1-trichloroethane	6042	1	0	0	1	CC(Cl)(Cl)Cl	0.320883	-0.636065	-3.19208	-4.384	4.54857
1,1,2,2-tetrachloroethane	6342	1	0	0	1	C(C(Cl)Cl)(Cl)Cl	0.327988	-0.504061	-3.02621	-4.05782	4.32491
1,1,3,3-tetramethyl urea	11930	1	0	0	1	CN(C)C(=O)N(C)C	0.193318	0.118402	0.340162	-4.73198	3.91352
1,1-dichloroethane	6125	1	0	0	1	CC(Cl)Cl	0.281821	-0.416465	-2.98783	-4.36459	4.49721
1,1-dichloroethylene	13835316	1	0	0	1	C=C(Cl)Cl	0.345794	-0.5545	-3.14348	-4.49162	4.55008
1,2-dichloroethane	13837650	1	0	1	0	ClCCCl	0.278894	-0.090721	-2.74253	-4.31398	4.2742
1,2-dimethoxyethane	13836589	1	0	0	1	COCCOC	0.360446	-0.547427	-0.378658	-4.52398	4.0378
1,3-dioxan-5-ol	70840	0	1	0	1	C1C(COCO1)O	0.406882	-0.238491	-0.109906	-3.61573	3.52269
1,3-dioxolane	12066	0	1	0	1	C1COCO1	0.311011	-0.233244	-0.305013	-4.66108	4.02903
1,3-dioxolane-4-methanol	20317	0	1	0	1	C1C(OCO1)CO	0.404196	-0.249545	-0.107985	-3.64124	3.52804
1,4-cineol	9702	0	1	0	1	CC(C)C12CCC(O1)(CC2)C	0.397011	-0.615556	-0.909422	-4.71767	4.29907
1,4-dioxane	29015	1	0	1	0	O1CCOCC1	0.33675	-0.003994	-0.542209	-4.82588	4.1735
1,8-cineol	2656	0	1	0	1	CC1(C2CCC(O1)(CC2)C)C	0.392735	-0.581486	-0.921436	-4.72274	4.31569
1,9-decadiene	14692	0	0	1	0	C(=C)\CCCCCC\C=C	0.606347	-1.77142	-3.03703	-4.3041	4.57191
1-bromobutane	7711	1	0	0	1	CCCCBr	0.339914	-0.687523	-2.9932	-4.62557	4.54853
1-butanol	258	1	1	1	0	CCCCO	0.387596	-0.97209	0.108258	-3.97885	4.12895
1-chlorobutane	7714	1	0	1	0	ClCCCC	0.254833	-0.516892	-2.84767	-4.91082	4.57048
1-chloropropane	10437	1	0	0	1	CCCCl	0.324087	-0.62274	-2.79476	-4.64859	4.53628
1-decanol	7882	0	1	1	0	OCCCCCCCCCC	0.620304	-1.33274	0.0090799	-4.14647	4.2498
1-heptanol	7837	1	0	1	0	OCCCCCCC	0.394832	-1.05459	0.0143256	-4.34682	4.33526
1-hexadecene	11889	0	0	1	0	C=C\CCCCCCCCCCCCCC	0.696611	-1.58892	-3.14373	-4.81065	4.38202
1-hexanol	7812	1	0	1	0	OCCCCCC	0.482763	-1.13726	0.090893	-3.99308	4.19066
1-octanol	932	1	1	1	0	OCCCCCCCC	0.490984	-1.05171	-0.0336817	-4.23097	4.20096
1-pentanol	6040	1	0	1	0	OCCCCC	0.52385	-1.19387	0.188379	-3.88273	4.15424
1-propanol	1004	1	0	1	0	CCCO	0.393466	-0.996062	0.291203	-3.78451	4.05757
2,2,4-trimethylpentane	10445	1	0	1	0	CC(C)CC(C)(C)C	0.485433	-1.61004	-3.58604	-4.85072	4.56351
2,4,6-trimethylpyridine	21106174	1	0	0	1	CC1=CC(=NC(=C1)C)C	0.331313	-0.427028	-0.931029	-4.82724	4.37377
2,4-dimethyl-3-pentanone	10797	1	0	0	1	CC(C)C(=O)C(C)C	0.281073	-0.375244	-0.547069	-4.82167	4.27942
2,4-dimethylpyridine	21132380	1	0	0	1	CC1=CC(=NC=C1)C	0.312414	-0.364052	-0.716302	-4.84611	4.41742
2,6-dimethyl-4-heptanone	7670	1	0	0	1	CC(C)CC(=O)CC(C)C	0.345625	-0.593006	-0.718135	-4.82565	4.24667
2,6-dimethylpyridine	13842613	1	0	0	1	CC1=NC(=CC=C1)C	0.327587	-0.344461	-0.810964	-4.86539	4.40718
2-aminoethanol	13835336	1	0	0	1	C(CO)N	0.432117	-0.499894	0.35125	-3.50292	3.35331
2-butanol	6320	1	0	1	0	OC(C)CC	0.242337	-0.945988	0.198721	-3.89797	4.17939
2-butoxy-1,3-propanediol	62564	0	1	0	1	OCC(OCCCC)CO	0.451662	-0.493094	-0.284507	-3.53093	3.82567
2-chloropropane	6121	1	0	0	1	CC(C)Cl	0.327167	-0.674208	-2.93888	-4.55851	4.55196
2-furfuraldehyde	13863629	0	1	0	1	C1=COC(=C1)C=O	0.30019	0.0234277	-0.539443	-4.3054	3.8854
2-methoxyethanol	7728	1	0	0	1	COCCO	0.38465	-0.471785	0.0813067	-3.49683	3.65885
2-methyl-1-propanol	6312	1	0	1	0	OCC(C)C	0.338508	-1.08287	0.07594	-3.59154	4.06476
2-methyl-2-butanol	6165	1	0	0	1	CCC(C)(C)O	0.284915	-0.925274	0.0416922	-3.94089	4.29008
2-methyl-2-propanol	6146	1	0	1	0	OC(C)(C)C	0.153709	-0.897144	0.397899	-4.11157	4.21751
2-methyltetrahydrofuran	7028	0	1	0	1	CC1CCCO1	0.344298	-0.556554	-0.564548	-4.68556	4.44041
2-pentanol	21011	1	0	1	0	OC(C)CCC	0.445389	-1.30399	0.243289	-3.75943	4.2603
2-pentanone	7607	1	0	0	1	CCCC(=O)C	0.274617	-0.400303	-0.511222	-4.8868	4.24414
2-propanol	3644	1	1	1	0	CC(O)C	0.334933	-1.02592	0.437909	-3.83925	4.08401
2-pyrrolidone	11530	0	1	0	1	C1CC(=O)NC1	0.306345	0.0114831	0.733659	-4.70933	4.02014
3,3-dimethyl-2-butanone	6176	1	0	0	1	CC(=O)C(C)(C)C	0.2503	-0.262354	-0.573558	-4.87675	4.23668
3-hydroxypropionic acid	61460	0	1	0	1	C(CO)C(=O)O	0.323877	-0.155294	-0.180094	-3.75751	3.49955
3-methoxy-3-methyl-1-butanol	55953	0	1	0	1	CC(C)(CCO)OC	0.310424	-0.636687	-0.199815	-3.91587	4.00185
3-methyl-1-butanol	29000	1	1	1	0	OCCC(C)C	0.35352	-1.25554	0.11342	-3.77938	4.43679
3-methyl-2-butanone	10777	1	0	0	1	CC(C)C(=O)C	0.219703	-0.159143	-0.404578	-4.82556	4.26539
3-pentanol	10947	1	0	0	1	CCC(CC)O	0.354645	-1.04435	0.108082	-3.92983	4.22996
3-pentanone	7016	1	0	0	1	CCC(=O)CC	0.252309	-0.3256	-0.536572	-4.89857	4.25026
3-picoline	21106520	1	0	0	1	CC1=CN=CC=C1	0.298712	-0.31728	-0.624833	-4.72352	4.41793
4-methyl-2-pentanone	7621	1	0	0	1	CC(C)CC(=O)C	0.2488	-0.417067	-0.526537	-4.80353	4.27579
4-picoline	13874733	1	0	0	1	CC1=CC=NC=C1	0.313649	-0.350035	-0.640889	-4.7158	4.46025
5-(hydroxymethyl)furfural	207215	0	1	0	1	C1=C(OC(=C1)C=O)CO	0.412581	0.0843792	-0.314018	-3.45132	3.7295
acetic acid	171	1	1	0	1	CC(=O)O	0.192623	0.0160321	-0.10293	-3.6247	3.56486
acetic anhydride	7630	1	0	0	1	CC(=O)OC(=O)C	0.218914	-0.00817721	-0.60419	-4.6524	4.00713
acetone	175	1	1	1	0	CC(=O)C	0.286706	-0.04747	-0.508846	-4.79227	4.10284
acetonitrile	6102	1	0	1	0	CC#N	0.044129	0.423135	-1.4362	-4.44332	3.57628
acetophenone	7132	1	0	0	1	CC(=O)C1=CC=CC=C1	0.343472	-0.198763	-0.751406	-4.75309	4.17889
acetyl tributyl citrate	6259	0	1	0	1	CCCCOC(=O)CC(CC(=O)OCCCC)(C(=O)OCCCC)OC(=O)C	0.688982	-0.836619	-1.09107	-4.41485	3.96857
acetylacetone	29001	1	0	0	1	CC(=O)CC(=O)C	0.232552	-0.0565883	-0.279024	-4.70274	4.02917
alpha-pinene	6402	0	1	0	1	CC1=CCC2CC1C2(C)C	0.543954	-1.22502	-3.1999	-4.71948	4.51115
alpha-terpineol	13850142	0	1	0	1	CC1=CCC(CC1)C(C)(C)O	0.409602	-0.853279	-0.526545	-4.00343	4.17235
aniline	5889	1	0	0	1	C1=CC=C(C=C1)N	0.350575	-0.461436	-1.05524	-4.48088	4.32378
anisole	7238	1	0	0	1	COC1=CC=CC=C1	0.355598	-0.343715	-1.51558	-4.72327	4.50084
benzaldehyde	235	1	0	0	1	C1=CC=C(C=C1)C=O	0.323498	-0.183201	-0.801587	-4.56935	4.15189
benzene	236	1	0	1	0	c1ccccc1	0.452175	-0.554143	-2.96355	-4.64334	4.56432
benzonitrile	7224	1	0	1	0	c1ccc(cc1)C#N	0.277045	0.081936	-1.57429	-4.5749	4.07839
benzyl alcohol	13860335	1	1	0	1	C1=CC=C(C=C1)CO	0.36512	-0.399256	-0.380707	-3.94931	4.14284
benzyl benzoate	13856959	0	1	0	1	C1=CC=C(C=C1)COC(=O)C2=CC=CC=C2	0.482703	-0.549722	-1.15474	-4.52578	4.07161
beta-farnesen	4476201	0	1	0	1	CC(=CCC\/C(=C\\CCC(=C)C=C)\/C)C	0.575663	-1.41753	-3.21407	-4.85193	4.46981
beta-myrcene	28993	0	1	0	1	CC(=CCCC(=C)C=C)C	0.572131	-1.42095	-3.17307	-4.90382	4.5987
beta-pinene	14198	0	1	0	1	CC1(C2CCC(=C)C1C2)C	0.543466	-1.24483	-3.21698	-4.72269	4.51072
beta-terpineol	8418	0	1	0	1	CC(=C)C1CCC(CC1)(C)O	0.439491	-0.806673	-0.55445	-4.03793	4.15834
bromobenzene	7673	1	0	1	0	Brc1ccccc1	0.436935	-0.427928	-3.17812	-4.55631	4.43677
bromoethane	6092	1	0	0	1	CCBr	0.361135	-0.613501	-2.99481	-4.60577	4.56936
butanone	6321	1	0	1	0	O=C(C)CC	0.236179	-0.022077	-0.68909	-4.88627	4.27453
butyl acetate	29012	1	1	1	0	O=C(OCCCC)C	0.336024	-0.442788	-0.788152	-5.00453	4.40876
butyl laurate	54975	0	1	0	1	CCCCCCCCCCCC(=O)OCCCC	0.617073	-0.934407	-1.20994	-4.57775	4.10793
butyl myristate	7756	0	1	0	1	CCCCCCCCCCCCCC(=O)OCCCC	0.634728	-0.921656	-1.21019	-4.54092	4.10836
butyl palmitate	7799	0	1	0	1	CCCCCCCCCCCCCCCC(=O)OCCCC	0.623215	-0.916532	-1.21019	-4.54093	4.10623
butyl stearate	29018	0	1	0	1	CCCCCCCCCCCCCCCCCC(=O)OCCCC	0.615407	-0.916548	-1.20838	-4.53833	4.10641
butyronitrile	7717	1	0	0	1	CCCC#N	0.246923	-0.295671	-1.05682	-4.55615	4.13714
caprylic acid diethanolamide	68969	0	1	0	1	CCCCCCCC(=O)N(CCO)CCO	0.476415	-0.531773	-0.278906	-3.7173	3.86408
carbon disulfide	6108	1	0	1	0	S=C=S	0.681935	-0.93184	-3.58704	-5.82485	4.94584
carbon tetrachloride	5730	1	0	1	0	ClC(Cl)(Cl)Cl	0.506806	-1.11228	-3.49654	-4.61901	4.72064
chlorobenzene	7676	1	0	1	0	Clc1ccccc1	0.375234	-0.505605	-3.1614	-4.70831	4.64784
chloroform	5977	1	0	1	0	C(Cl)(Cl)Cl	0.089413	-0.357874	-3.05129	-3.53793	4.49319
cis-decaline	10179239	1	0	0	1	C1C[C@@H]2[C@@H](CCCC2)CC1	0.642549	-1.52852	-3.48755	-4.68908	4.55689
cyclademol	82475	0	1	0	1	CC(C1CCCC(C1)(C)C)O	0.462829	-1.07568	-0.413253	-4.01214	4.1815
cyclohexane	7787	1	1	1	0	C1CCCCC1	0.770769	-1.64041	-3.68935	-4.94887	4.65907
cyclohexanol	7678	1	0	0	1	C1CCC(CC1)O	0.369417	-0.725766	-0.267134	-4.03517	4.22427
cyclohexanone	7679	1	0	1	0	O=C1CCCCC1	0.221677	0.0668337	-0.962833	-4.84694	4.33488
cyclohexene	7788	1	0	0	1	C1CCC=CC1	0.474505	-0.892842	-3.13218	-4.74141	4.6423
cyclopentane	8896	1	0	0	1	C1CCCC1	0.534513	-1.13329	-3.41571	-4.89747	4.65788
cyclopentanone	8141	1	0	0	1	C1CCC(=O)C1	0.297507	0.0311487	-0.563158	-4.7645	4.16411
cyclopentyl methyl ether	122157	0	1	0	1	COC1CCCC1	0.384871	-0.387264	-0.653677	-4.71735	4.47022
decamethylcyclo-pentasiloxane	10451	0	1	0	1	C[Si]1(O[Si](O[Si](O[Si](O[Si](O1)(C)C)(C)C)(C)C)(C)C)C	0.460286	-0.728317	-0.788128	-4.31808	3.96301
decane	14840	1	0	1	0	C(CCCCCCCC)C	0.706653	-1.69727	-3.38985	-4.99325	4.57197
DEGDEE	21106583	1	0	0	1	CCOCCOCCOCC	0.367129	-0.376754	-0.574362	-4.50282	4.04274
DEGDME	13839575	1	0	0	1	COCCOCCOC	0.38	-0.51439	-0.417299	-4.32389	3.92235
dibenzyl ether	21105876	1	0	0	1	C1=CC=C(C=C1)COCC2=CC=CC=C2	0.471924	-0.698018	-0.972341	-4.70142	4.3326
dibutyl ether	8569	1	0	1	0	O(CCCC)CCCC	0.37973	-0.94367	-1.35784	-5.37939	4.61484
dibutyl sebacate	13837584	0	1	0	1	CCCCOC(=O)CCCCCCCCC(=O)OCCCC	0.680249	-0.892147	-1.239	-4.32866	3.97553
dibutylformamide	121365	0	0	1	0	O=C(NCCCC)CCCC	0.275223	-0.3577	0.462459	-4.94405	4.12274
dichloromethane	6104	1	0	1	0	C(Cl)Cl	0.076325	-0.111839	-2.95725	-4.13009	4.48796
diethyl adipate	13835108	0	1	0	1	CCOC(=O)CCCCC(=O)OCC	0.35873	-0.384147	-0.954474	-4.51461	4.02524
diethyl carbonate	7478	1	0	0	1	CCOC(=O)OCC	0.317813	-0.261755	-0.967833	-4.62928	4.06267
diethyl ether	3168	1	0	1	0	CCOCC	0.329941	-0.737491	-0.477868	-5.0003	4.53
diethyl glutarate	12610	0	1	0	1	CCOC(=O)CCCC(=O)OCC	0.348696	-0.307722	-0.97936	-4.47729	4.02114
diethyl phthalate	13837303	0	1	0	1	CCOC(=O)C1=CC=CC=C1C(=O)OCC	0.443735	-0.396805	-1.08208	-4.41205	4.01641
diethyl succinate	13865630	0	1	0	1	CCOC(=O)CCC(=O)OCC	0.354402	-0.169395	-0.896986	-4.4804	3.95644
diethylacetamide	12181	0	0	1	0	O=C(N(CC)CC)C	0.0167	0.139253	1.40934	-5.11116	4.19761
diethylamine	7730	1	0	0	1	CCNCC	0.276658	-0.653464	-0.770215	-4.68396	4.43116
diethylene glycol	13835180	1	0	0	1	C(COCCO)O	0.479514	-0.420624	-0.0616034	-3.36115	3.4778
dihydromyrcenol	27067	0	1	0	1	CC(CCCC(C)(C)O)C=C	0.478796	-1.15023	-0.457778	-4.02539	4.27205
diisoamylsuccinate	63149	0	1	0	1	CC(C)CCOC(=O)CCC(=O)OCCC(C)C	0.570998	-0.699724	-1.00633	-4.28638	3.97296
diisobutyl adipate	8499	0	1	0	1	CC(C)COC(=O)CCCCC(=O)OCC(C)C	0.463636	-0.607476	-0.997037	-4.33799	4.00734
diisobutyl glutarate	104603	0	1	0	1	CC(C)COC(=O)CCCC(=O)OCC(C)C	0.480776	-0.542754	-1.01872	-4.30148	4.00032
diisobutyl succinate	63400	0	1	0	1	CC(C)COC(=O)CCC(=O)OCC(C)C	0.42442	-0.430406	-1.00722	-4.32625	3.98202
diisooctylsuccinate	92957	0	1	0	1	O=C(OCC(CC)CCCC)CCC(=O)OCC(CCCC)CC	0.710731	-0.86082	-1.12743	-4.26246	3.96734
di-isopropyl ether	7626	1	0	0	1	CC(C)OC(C)C	0.284211	-0.472102	-0.638659	-4.838	4.48782
dimethyl 2-methylglutarate	105525	0	1	0	1	CC(CCC(=O)OC)C(=O)OC	0.343891	-0.14448	-0.782983	-4.36452	3.87908
dimethyl adipate	11824	0	1	0	1	COC(=O)CCCCC(=O)OC	0.345177	-0.156112	-0.875326	-4.44589	3.87812
dimethyl glutarate	13605	0	1	0	1	COC(=O)CCCC(=O)OC	0.341953	-0.0991465	-0.855431	-4.42182	3.8492
dimethyl isosorbide	56694	0	1	0	1	CO[C@@H]1CO[C@H]2[C@@H]1OC[C@@H]2OC	0.352714	-0.131829	-0.393846	-4.08306	3.58679
dimethyl phthalate	13837329	0	1	0	1	COC(=O)C1=CC=CC=C1C(=O)OC	0.410992	-0.189414	-1.00482	-4.38457	3.93973
dimethyl succinate	13848341	0	1	0	1	COC(=O)CCC(=O)OC	0.337235	0.062611	-0.703846	-4.43021	3.82955
dimethylacetamide	61707	1	0	1	0	O=C(N)C(C)C	0.104844	0.145499	0.831639	-4.97021	4.41859
di-n-propyl ether	7823	1	0	0	1	CCCOCCC	0.357972	-0.727406	-0.659757	-5.09116	4.53974
dioctylsuccinate	76204	0	1	0	1	CCCCCCCCOC(=O)CCC(=O)OCCCCCCCC	0.700886	-0.890691	-1.23256	-4.29817	3.96639
diphenyl ether	7302	1	0	0	1	C1=CC=C(C=C1)OC2=CC=CC=C2	0.418039	-0.643859	-1.7776	-4.66375	4.3719
dipropyleneglycol	30467	0	1	0	1	CC(CO)OCC(C)O	0.391963	-0.441993	-0.224628	-3.46776	3.74814
d-limonene	389747	0	1	0	1	CC1=CC[C@@H](CC1)C(=C)C	0.557921	-1.2984	-3.18814	-4.83167	4.52709
DMEU	6409	1	0	0	1	CN1CCN(C1=O)C	0.314783	0.174599	0.319221	-4.69957	3.70182
DMF	5993	1	0	1	0	O=C(NC)C	-0.034208	0.27126	0.264139	-4.82761	4.33008
DMSO	659	1	1	1	0	CS(=O)C	0.341749	0.745718	1.20025	-4.51691	3.26208
dodecane	7890	1	0	1	0	C(CCCCCCCC)CCC	0.658583	-1.61683	-3.50861	-5.02051	4.51787
DPMU	73671	1	0	0	1	CN1CCCN(C1=O)C	0.35469	0.118616	0.259257	-4.74766	3.84976
ethanol	682	1	1	1	0	CCO	0.453079	-0.983328	0.396198	-3.62349	3.97127
ethanol/water(10:90)vol	11588221	1	1	1	0	CCO.O	-0.009316	-0.04156	0.010626	-0.350331	0.365271
ethanol/water(20:80)vol	11588221	1	1	1	0	CCO.O	0.062777	-0.098993	0.01722	-0.800521	0.786631
ethanol/water(30:70)vol	11588221	1	1	1	0	CCO.O	0.127804	-0.160996	0.049426	-1.28285	1.27629
ethanol/water(40:60)vol	11588221	1	1	1	0	CCO.O	0.148332	-0.210817	0.102648	-1.78194	1.80491
ethanol/water(50:50)vol	11588221	1	1	1	0	CCO.O	0.134901	-0.285203	0.207128	-2.25746	2.34229
ethanol/water(60:40)vol	11588221	1	1	1	0	CCO.O	0.140647	-0.344288	0.281256	-2.66972	2.79165
ethanol/water(70:30)vol	11588221	1	1	1	0	CCO.O	0.0794107	-0.352995	0.331463	-2.94388	3.13446
ethanol/water(80:20)vol	11588221	1	1	1	0	CCO.O	0.161026	-0.424495	0.314211	-3.23346	3.41143
ethanol/water(90:10)vol	11588221	1	1	1	0	CCO.O	0.193477	-0.51767	0.338521	-3.48074	3.66988
ethyl acetate	8525	1	1	1	0	O=C(OCC)C	0.342809	-0.369036	-0.596948	-4.94523	4.3187
ethyl benzoate	6897	1	0	0	1	CCOC(=O)C1=CC=CC=C1	0.365611	-0.297126	-1.16082	-4.64987	4.12729
ethyl formate	7734	1	0	0	1	CCOC=O	0.227357	-0.116149	-0.804835	-4.48257	3.77756
ethyl lactate	13837423	0	1	0	1	CCOC(=O)C(C)O	0.241982	-0.0255134	-0.412014	-3.57539	3.86845
ethyl laurate	7512	0	1	0	1	CCCCCCCCCCCC(=O)OCC	0.590236	-0.901979	-1.13264	-4.66031	4.1238
ethyl linoleate	4445379	0	1	0	1	CCCCC/C=C\C/C=C\CCCCCCCC(=O)OCC	0.530515	-0.836587	-1.0943	-4.51892	4.12943
ethyl linolenate	4899352	0	1	0	1	CC\/C=C\/C\/C=C\/C\/C=C\/CCCCCCCC(=O)OCC	0.534577	-0.838401	-1.09988	-4.52218	4.13468
ethyl myristate	29023	0	1	0	1	CCCCCCCCCCCCCC(=O)OCC	0.60094	-0.93356	-1.16764	-4.58477	4.11633
ethyl oleate	4515636	0	1	0	1	CCCCCCCC\/C=C\\CCCCCCCC(=O)OCC	0.577294	-0.885035	-1.11951	-4.51972	4.11434
ethyl palmitate	11860	0	1	0	1	CCCCCCCCCCCCCCCC(=O)OCC	0.629757	-0.922465	-1.17938	-4.54387	4.11114
ethyl propionate	7463	1	0	0	1	CCC(=O)OCC	0.248597	-0.283981	-0.646445	-4.87265	4.23638
ethylbenzene	7219	1	0	1	0	CCc1ccccc1	0.459437	-0.701228	-2.97083	-4.85574	4.56218
ethylene glycol	13835235	1	1	1	0	OCCO	0.599449	-0.574819	0.631321	-2.58531	2.5908
ethylenediamine	13835550	1	0	0	1	C(CN)N	0.438961	-0.604213	-0.369239	-4.13342	3.5382
ethylhexyllactate	83979	0	1	0	1	CCCCC(CC)COC(=O)C(C)O	0.515275	-0.690339	-0.820549	-3.6429	3.97398
fluorobenzene	9614	1	0	1	0	Fc1ccccc1	0.140337	-0.340978	-2.98546	-4.61824	4.61148
formamide	693	1	0	1	0	O=CN	0.083307	0.267828	0.536608	-3.13152	2.34477
furfuryl alcohol	7083	1	1	0	1	C1=COC(=C1)CO	0.351051	-0.195104	-0.047488	-3.55298	3.88
gamma-valerolactone	7633	0	1	0	1	CC1CCC(=O)O1	0.293402	0.151356	-0.794619	-4.52094	3.95697
geraniol	13849989	0	1	0	1	CC(=CCC\/C(=C\/CO)\/C)C	0.43524	-0.952849	-0.427617	-4.11262	4.23826
geranyl acetate	1266019	0	1	0	1	CC(=CCC\/C(=C\/COC(=O)C)\/C)C	0.516899	-0.799036	-1.1241	-4.6251	4.12792
glycerol	733	1	1	0	1	C(C(CO)O)O	0.404616	-0.429978	0.0764883	-3.42092	3.47604
glycerol carbonate	88417	0	1	0	1	C1C(OC(=O)O1)CO	0.282376	0.0821356	-0.586781	-3.52961	3.52857
glycerol triacetate	13835706	0	1	0	1	CC(=O)OCC(COC(=O)C)OC(=O)C	0.324984	-0.139271	-0.913297	-4.38056	3.89279
glycerol-1,2,3-tributyl ether	14757523	0	1	0	1	CCCCOCC(COCCCC)OCCCC	0.542042	-0.934369	-0.994292	-4.25728	4.08206
glycerol-1,2,3-triethyl ether	477205	0	1	0	1	CCOCC(COCC)OCC	0.369829	-0.473197	-0.77778	-4.42699	4.07775
glycerol-1,2,3-trimethyl ether	28056	0	1	0	1	COCC(COC)OC	0.315107	-0.358247	-0.406836	-4.28034	3.93128
glycerol-1,2-dibutyl ether	30991449	0	1	0	1	CCCCOCC(CO)OCCCC	0.43742	-0.680145	-0.624277	-3.70887	3.9835
glycerol-1,2-diethyl ether	8139734	0	1	0	1	CCOCC(CO)OCC	0.361408	-0.41549	-0.244143	-3.66292	3.9325
glycerol-1,2-dimethyl ether	10178881	0	1	0	1	COCC(CO)OC	0.33778	-0.409857	-0.12056	-3.52532	3.66269
glycerol-1,3-Dibutyl ether	15806	0	1	0	1	CCCCOCC(COCCCC)O	0.423312	-0.65832	-0.583238	-3.59193	4.00053
glycerol-1,3-diethyl ether	70066	0	1	0	1	CCOCC(COCC)O	0.357403	-0.397967	-0.255003	-3.55507	3.86413
glycerol-1,3-dimethyl ether	11690	0	1	0	1	COCC(COC)O	0.324236	-0.401517	-0.130639	-3.46746	3.67647
glycerol-1-ethyl monoether	85025	0	1	0	1	CCOCC(CO)O	0.423995	-0.379533	-0.172095	-3.43189	3.58265
glycerol-1-methyl monoether	83791	0	1	0	1	COCC(CO)O	0.394433	-0.376429	-0.105607	-3.40305	3.51003
glycerol-2-ethyl monoether	14160289	0	1	0	1	CCOC(CO)CO	0.435407	-0.399772	-0.150537	-3.4303	3.57929
glycerol-2-methyl monoether	9346023	0	1	0	1	COC(CO)CO	0.402521	-0.428911	-0.108226	-3.38159	3.49984
glycofurol (n=2)	37039	0	1	0	1	C1CC(OC1)COCCOCCO	0.479334	-0.419696	-0.426866	-3.35378	3.67275
heptane	8560	1	0	1	0	CCCCCCC	0.61919	-1.68513	-3.47719	-4.98313	4.64078
hexadecane	10540	1	0	1	0	CCCCCCCCCCCCCCCC	0.659893	-1.59632	-3.55957	-4.88028	4.47815
hexane	7767	1	0	1	0	CCCCCC	0.53342	-1.63173	-3.47343	-4.9807	4.63432
HMPTA	12158	1	0	0	1	CN(C)P(=O)(N(C)C)N(C)C	0.289368	0.0516824	0.200172	-4.41033	3.64483
iodobenzene	11087	1	0	1	0	Ic1ccccc1	0.312539	-0.352762	-3.27178	-4.62905	4.48975
iodoethane	6100	1	0	0	1	CCI	0.43254	-0.727264	-3.14675	-4.68541	4.58172
Isoamyle acetate	29016	0	1	0	1	CC(C)CCOC(=O)C	0.309743	-0.358155	-0.829654	-4.75414	4.26204
Isobutyl acetate	7747	0	1	0	1	CC(C)COC(=O)C	0.25098	-0.237419	-0.797769	-4.77148	4.24863
Isododecane	21934	0	1	0	1	CCCCCCCCCC(C)C	0.630537	-1.65635	-3.47336	-4.842	4.54809
isopropyl myristate	7751	1	1	1	0	O=C(OC(C)C)CCCCCCCCCCCCC	0.977259	-1.29496	-1.87011	-4.01773	3.93908
Isopropyl palmitate	8567	0	1	0	1	CCCCCCCCCCCCCCCC(=O)OC(C)C	0.729776	-0.983923	-1.33193	-4.35447	4.04014
Isopropylacetate	7627	0	1	0	1	CC(C)OC(=O)C	0.231627	-0.186317	-0.803246	-4.70841	4.23364
Isosorbide dioctanoate	8676465	0	1	0	1	CCCCCCCC(=O)O[C@@H]1CO[C@H]2[C@@H]1OC[C@@H]2OC(=O)CCCCCCC	0.617624	-0.827188	-1.09223	-4.21645	3.88824
m-cresol	21105871	1	0	0	1	CC1=CC(=CC=C1)O	0.377374	-0.591337	-1.32529	-4.06898	4.301
m-dichlorobenzene	13857694	1	0	0	1	C1=CC(=CC(=C1)Cl)Cl	0.390963	-0.581288	-3.06119	-4.58823	4.4591
menthanol	9926	0	1	0	1	OC(C)(C)C1CCC(C)CC1	0.484608	-1.10296	-0.434734	-4.03097	4.18373
menthanyl acetate	104829	0	1	0	1	O=C(OC1(CCC(CC1)C(C)C)C)C	0.567999	-0.684891	-1.12121	-4.47182	4.09358
menthyl acetate	6379	0	1	0	1	O=C(OC(C)(C)C1CCC(CC1)C)C	0.566262	-0.696882	-1.11669	-4.50816	4.10672
mesitylene	7659	1	0	0	1	CC1=CC(=CC(=C1)C)C	0.494419	-1.03183	-3.14888	-4.91001	4.56746
methanol	864	1	0	1	0	CO	0.311909	-0.649107	0.329542	-3.35458	3.69075
methyl 5-(dimethylamino) 2-methyl-oxopentanoate	30991450	0	1	0	1	CC(CCC(=O)N(C)C)C(=O)OC	0.322572	-0.118548	-0.404887	-4.37821	3.8485
methyl abietate	151113	0	1	0	1	CC(C)C1=CC2=CC[C@@H]3[C@@]([C@H]2CC1)(CCC[C@@]3(C)C(=O)OC)C	0.634979	-0.719701	-1.1519	-4.4498	4.08284
methyl acetate	6335	1	1	1	0	O=C(OC)C	0.194997	-0.067588	-0.923983	-4.57122	4.15239
methyl benzoate	6883	1	0	0	1	COC(=O)C1=CC=CC=C1	0.360203	-0.225108	-1.14896	-4.6304	4.10914
methyl formate	7577	1	0	0	1	COC=O	0.215619	0.0150545	-0.646502	-4.14642	3.56935
methyl laurate	7847	0	1	0	1	CCCCCCCCCCCC(=O)OC	0.535064	-0.857604	-1.07143	-4.67595	4.09016
methyl linoleate	4447491	0	1	0	1	CCCCC\/C=C\\C\/C=C\\CCCCCCCC(=O)OC	0.504729	-0.805624	-1.02843	-4.52407	4.08067
methyl linolenate	4477947	0	1	0	1	CC\/C=C\\C\/C=C\\C\/C=C\\CCCCCCCC(=O)OC	0.509993	-0.794317	-1.02321	-4.52315	4.09674
methyl myristate	29024	0	1	0	1	CCCCCCCCCCCCCC(=O)OC	0.582684	-0.885334	-1.10979	-4.64546	4.07803
methyl oleate	4444205	0	1	0	1	CCCCCCCC\/C=C\/CCCCCCCC(=O)OC	0.57151	-0.851579	-1.07182	-4.52341	4.07783
methyl palmitate	7889	0	1	0	1	CCCCCCCCCCCCCCCC(=O)OC	0.611312	-0.889723	-1.12735	-4.57846	4.07606
methyl ricinoleate	4510369	0	1	0	1	CCCCCC[C@H](C\/C=C\\CCCCCCCC(=O)OC)O	0.578474	-0.808078	-0.890214	-3.91462	3.97949
methyl stearate	7909	0	1	0	1	CCCCCCCCCCCCCCCCCC(=O)OC	0.590532	-0.880232	-1.12055	-4.55416	4.07424
methyl tert-butyl ether	14672	1	0	1	0	O(C(C)(C)C)C	0.279699	-0.737134	-0.510026	-5.13978	4.60043
methylcyclohexane	7674	1	0	1	0	CC1CCCCC1	0.762327	-1.9242	-3.43932	-4.32383	4.6547
morpholine	13837537	1	0	0	1	C1COCCN1	0.323649	-0.345822	0.0526223	-4.30808	3.93809
m-xylene	7641	1	0	1	0	Cc1cccc(c1)C	0.366587	-0.574078	-2.94128	-4.97693	4.5983
N,N-diethylolcapramide	55035	0	1	0	1	CCCCCCCCCC(=O)N(CCO)CCO	0.484901	-0.639635	-0.329855	-3.71814	3.85656
N,N-dimethylacetamide	29107	1	0	0	1	CC(=O)N(C)C	0.172991	0.0710057	0.579031	-4.78052	4.07864
N,N-dimethylaniline	924	1	0	0	1	CN(C)C1=CC=CC=C1	0.390405	-0.436942	-1.31753	-4.75682	4.43337
N,N-dimethyldecanamide	24865	0	1	0	1	CCCCCCCCCC(=O)N(C)C	0.562898	-0.767186	-0.0350942	-4.81152	4.10261
N,N-dimethyloctanamide	13603	0	1	0	1	CCCCCCCC(=O)N(C)C	0.484133	-0.549465	-0.0104732	-4.84268	4.12132
n-butylamine	7716	1	0	0	1	CCCCN	0.400663	-0.861079	-0.757379	-4.57219	4.26597
N-ethylacetamide	11752	0	0	1	0	O=C(NCC)C	0.105071	-0.374993	1.26938	-4.76418	4.00219
N-ethylformamide	11815	0	0	1	0	O=CNCC	0.016449	-0.114321	1.00465	-4.61698	3.84333
N-formylmorpholine	19231	0	0	1	0	O=CN1CCOCC1	0.698146	-0.0694897	0.0048883	-4.08857	3.38906
nitrobenzene	7138	1	0	1	0	[O-][N+](=O)c1ccccc1	0.551741	-0.003723	-2.38835	-4.58407	4.21397
nitroethane	6338	1	0	0	1	CC[N+](=O)[O-]	0.243276	-0.191756	-1.40939	-4.44868	3.79687
nitromethane	6135	1	0	1	0	[O-][N+](=O)C	-0.0933342	0.798596	-1.45448	-4.36761	3.47225
N-methyl-2-piperidone	13014	0	0	1	0	O=C1N(C)CCCC1	0.327187	0.270512	1.57463	-5.04361	4.01243
N-methylacetamide	6334	1	0	1	0	O=C(NC)C	0.19721	-0.150831	1.33453	-4.60063	3.87961
N-methylformamide	28994	1	0	1	0	O=CNC	0.397604	-0.260136	0.578616	-4.09969	3.52984
N-methylpyrrolidinone	12814	1	0	1	0	O=C1N(C)CCC1	0.519565	0.259902	0.887089	-4.81322	3.74991
nonane	7849	1	0	1	0	CCCCCCCCC	0.599859	-1.65665	-3.45652	-4.95137	4.60571
nopol	29138	0	1	0	1	CC1(C2CC=C(C1C2)CCO)C	0.364768	-0.784218	-0.385308	-4.02594	4.11175
n-propyl acetate	7706	0	1	0	1	CCCOC(=O)C	0.298884	-0.348712	-0.73756	-4.88901	4.26671
n-propylamine	7564	1	0	0	1	CCCN	0.394498	-0.80914	-0.664077	-4.41248	4.15928
octadecanol	4447562	0	1	1	0	OCCCCCCCC\C=C/CCCCCCCC	0.155261	-0.863525	-0.466854	-4.02809	4.07594
octane	349	1	0	1	0	CCCCCCCC	0.719433	-1.78564	-3.51206	-4.93609	4.621
o-dichlorobenzene	13837988	1	0	0	1	C1=CC=C(C(=C1)Cl)Cl	0.411531	-0.538988	-3.075	-4.59258	4.44829
oleic acid	393217	0	1	0	1	CCCCCCCC\/C=C\\CCCCCCCC(=O)O	0.485131	-0.817015	-0.611135	-4.10595	4.04208
o-xylene	6967	1	0	1	0	Cc1ccccc1C	0.511059	-0.793315	-2.8574	-4.83136	4.60182
p-cymene	7183	0	1	0	1	CC1=CC=C(C=C1)C(C)C	0.56448	-1.16299	-3.11172	-4.79696	4.52566
PEG 200	7908	1	1	0	1	C(COCCOCCOCCO)O	0.490251	-0.422804	-0.30964	-3.29705	3.4954
PEG 600	78633	0	1	0	1	C(COCCOCCOCCOCCOCCOCCOCCOCCOCCOCCOCCOCCO)O	0.469185	-0.528177	-0.309246	-3.30697	3.50176
pentane	7712	1	0	1	0	CCCCC	0.35651	-1.48129	-3.41882	-5.26102	4.7036
pentyl actetae	11843	1	0	0	1	CCCCCOC(=O)C	0.378363	-0.499605	-0.817529	-4.83157	4.2595
perfluorooctane	9018	0	1	0	1	C(C(C(C(C(F)(F)F)(F)F)(F)F)(F)F)(C(C(C(F)(F)F)(F)F)(F)F)(F)F	0.386169	-0.813023	-2.66288	-4.03308	4.07911
phenetole	7391	1	0	0	1	CCOC1=CC=CC=C1	0.354306	-0.4241	-1.63561	-4.80049	4.49142
phenol	971	1	0	0	1	C1=CC=C(C=C1)O	0.342237	-0.550523	-1.33691	-4.00276	4.32419
piperidine	7791	1	0	0	1	C1CCNCC1	0.413246	-0.703311	-0.934048	-4.66396	4.43388
propionic acid	1005	0	1	0	1	CCC(=O)O	0.206799	-0.10528	-0.184973	-3.98137	3.83977
propionitrile	7566	1	0	0	1	CCC#N	0.232939	-0.14426	-1.04878	-4.45947	3.94874
propyl formate	7782	1	0	0	1	CCCOC=O	0.294904	-0.242119	-0.734341	-4.60384	3.93869
propylene carbonate	7636	1	1	1	0	CC1COC(=O)O1	0.167236	0.505135	-1.28098	-4.40804	3.42348
propylene glycol	13835224	1	1	0	1	CC(CO)O	0.386833	-0.446568	0.25863	-3.44694	3.58578
p-xylene	7521	1	0	1	0	Cc1ccc(cc1)C	0.463092	-0.772761	-2.8858	-4.89512	4.61773
pyridine	1020	1	0	0	1	C1=CC=NC=C1	0.316328	-0.349892	-0.649755	-4.68241	4.39919
pyrrolidine	29008	1	0	0	1	C1CCNC1	0.374931	-0.555356	-0.811831	-4.6529	4.38673
quinoline	6780	1	0	0	1	C1=CC=C2C(=C1)C=CC=N2	0.391322	-0.342696	-1.18423	-4.6435	4.3797
ricinoleic acid	558800	0	1	0	1	CCCCCC[C@H](C\/C=C\\CCCCCCCC(=O)O)O	0.477484	-0.81224	-0.787038	-3.93779	3.97078
solketal	7247	0	1	0	1	CC1(OCC(O1)CO)C	0.297223	-0.20785	-0.251382	-3.67804	3.78925
styrene	7220	1	0	0	1	C=CC1=CC=CC=C1	0.471529	-0.7319	-3.14666	-4.72986	4.5699
sulfolane	29080	1	0	1	0	C1CCS(=O)(=O)C1	0.14685	0.600914	-0.379905	-4.54157	3.29032
TEGDME	13835433	1	0	0	1	COCCOCCOCCOCCOC	0.407155	-0.552345	-0.505135	-4.10545	3.6442
terpineol acetate	99681	0	1	0	1	CC1=CCC(CC1)C(C)(C)OC(=O)C	0.469733	-0.617874	-1.08914	-4.54053	4.09715
terpinolene	10979	0	1	0	1	CC1=CCC(=C(C)C)CC1	0.543935	-1.20863	-3.21177	-4.85954	4.53499
tetrachloroethylene	13837281	1	0	0	1	C(=C(Cl)Cl)(Cl)Cl	0.354043	-0.48237	-3.04535	-4.23544	4.34828
tetrahydrofurfurylic alcohol	7082	0	1	0	1	C1CC(OC1)CO	0.433197	-0.365144	-0.168179	-3.54441	3.85683
THF	7737	1	0	1	0	C1CCOC1	0.345051	-0.331628	-0.167145	-4.96046	4.56485
toluene	1108	1	0	1	0	c1ccccc1C	0.420597	-0.614527	-2.96187	-4.76368	4.58852
tributyl citrate	6261	0	1	0	1	CCCCOC(=O)CC(CC(=O)OCCCC)(C(=O)OCCCC)O	0.572453	-0.722516	-0.886608	-3.89163	3.96069
tributyl phosphate	29090	1	0	1	0	O=P(OCCCC)(OCCCC)OCCCC	0.348262	-0.426834	0.71487	-4.72774	4.20328
tributylamine	7340	1	0	0	1	CCCCN(CCCC)CCCC	0.535189	-1.08551	-1.63532	-4.94177	4.43198
trichloroethylene	13837280	1	0	0	1	C(=C(Cl)Cl)Cl	0.291764	-0.344249	-2.95893	-4.39486	4.34721
triethyl citrate	13850879	0	1	0	1	CCOC(=O)CC(CC(=O)OCC)(C(=O)OCC)O	0.378722	-0.317344	-0.61794	-3.83459	3.82558
triethylamine	8158	1	0	0	1	CCN(CC)CC	0.366978	-0.545477	-1.34878	-4.94317	4.50368
triethylene glycol	13835895	1	0	0	1	C(COCCOCCO)O	0.497356	-0.415846	-0.148674	-3.29215	3.48406
trifluoroacetic acid	10239201	1	0	0	1	C(=O)(C(F)(F)F)O	0.126706	0.00852162	-0.675192	-2.89024	3.39653
trifluoroethanol	21106169	1	0	1	0	FC(F)(F)CO	-0.125647	-0.50143	-1.15586	-1.32268	3.29064
trimethylene glycol	13839553	1	1	0	1	C(CO)CO	0.434496	-0.627171	0.236276	-3.72578	3.60027
undecane	13619	0	0	1	0	C(CCCCCCCC)CC	0.597933	-1.64717	-3.40178	-5.12767	4.64933
water	937	1	1	1	0	O	0	0	0	0	0
Z-1,2-dichloroethylene	558928	1	0	0	1	C(=C\\Cl)\\Cl	0.327385	-0.386771	-2.88434	-4.47489	4.46455

## Sheet: Sheet2
#NAME?	14314-42-2	#NAME?
name	Benzoic acid	#NAME?
	Epichlorohydrin	#NAME?
		#NAME?
	1998
